# Supplementary material for: Genomic insight into the influence of selection, crossbreeding, and geography on population structure in poultry
Source: Genet Sel Evol. 2023 Jan 20;55:5. doi: 10.1186/s12711-022-00775-x (PMC9854048; doi:10.1186/s12711-022-00775-x)
Supplement: Supplementary file 1 — Additional file 1: Table S1: Dutch chicken breeds listed according to historical cluster and bantam groups. N is the number of animals sampled per breed. [file 12711_2022_775_MOESM1_ESM.xlsx]

## Sheet: Sheet1
Table S1 Dutch chicken breeds listed according to historical cluster and bantam groups. N is the number of animals sampled per breed.
Breed (abbrev.)	Breed name (in English)	Cluster	N	Bantam_grouping
Barnev	Barnevelder	CL1	8	3
BarnevB	Barnevelder Bantam	CL1	3	3
NHBl	North Holland Blue	CL1	1	3
NHBlB	North Holland Blue Bantam	CL1	1	3
Welsum	Welsummer	CL1	7	3
WelsumB	Welsummer Bantam	CL1	4	3
Brab	Brabanter	CL2	7	2
BrabB	Brabanter Bantam	CL2	3	2
DOwBd	Dutch Owl Bearded	CL2	5	2
DOwBdB	Dutch Owl Bearded Bantam	CL2	3	2
DPBd	Dutch Polish Bearded	CL2	5	2
DPBdB	Dutch Polish Bearded Bantam	CL2	2	2
DPnBd	Dutch Polish non-Bearded	CL2	3	2
DPnBdB	Dutch Polish non-Bearded Bantam	CL2	2	2
KraiK	Twentse Fowl	CL2	5	3
KraiKFwB	Twentse Fowl Bantam	CL2	3	3
AssFw	Assendelft Fowl	CL3	5	1
AssFwB	Assendelft Fowl Bantam	CL3	2	1
BreFw	Kraienkoppe Fowl Bantam	CL3	6	2
BreFwB	Kraienkoppe Fowl	CL3	3	2
ChaFw	Chaam Fowl	CL3	2	NA
DB	Dutch Bantam	CL3	6	1
DBdB	Dutch Booted Bantam	CL3	1	NA
DFw	Dutch Fowl	CL3	9	2
DFwB	Dutch Fowl Bantam	CL3	2	2
DrFw	Drenthe Fowl	CL3	1	1
DrFwB	Drenthe Fowl Bantam	CL3	1	1
DrFwBls	Drenthe Fowl Rumpless	CL3	2	1
Eikenb	Eikenburger Bantam	CL3	4	2
FriFw	Frisian Fowl	CL3	6	1
FriFwB	Frisian Fowl Bantam	CL3	2	1
GrMw	Groninger Mew	CL3	7	1
GrMwB	Groninger Mew Bantam	CL3	4	1
Schijd	Schijndelaar	CL3	1	3
SchijdB	Schijndelaar Bantam	CL3	1	3
LakVe	Lakenvelder	NA	6	2
LakVeB	Lakenvelder Bantam	NA	3	2
